# Supplementary material for: Culturing of female bladder bacteria reveals an interconnected urogenital microbiota
Source: Nat Commun. 2018 Apr 19;9:1557. doi: 10.1038/s41467-018-03968-5 (PMC5908796; doi:10.1038/s41467-018-03968-5)
Supplement: Supplementary file 3 — Supplementary Data 1 [file 41467_2018_3968_MOESM3_ESM.xlsx]

## Sheet: Supp Table 1 110217
ENA ID	Species	Strain Collection ID	Patient ID	Symptom status	Cohort	Timepoint	Other grouping	Age	Standard Urine Culture (SUC)	Expanded Quantitative Urine Culture (EQUC) results	Health Related Quality of Life (HRQL)	Publication
ERR1045807 [https://www.ebi.ac.uk/ena/data/view/ERR1045807]	Corynebacterium coyleae	UMB0147	OAB033	Symptomatic	Over active bladder (OAB)	Baseline	solifenacin non-responder	80	E. coli	Escherichia coli (500 CFU/ml), Corynebacterium imitans (70 CFU/ml), Corynebacterium coyleae (20 CFU/ml), Pseudomonas aeruginosa (10 CFU/ml), Arthrobacter cumminsii (50 CFU/ml), Actinomyces neuii (10 CFU/ml), Oligella urethralis (10 CFU/ml), Staphylococcus warneri (10 CFU/ml)	51.2	Pearce et al 2014, Thomas-White et al 2015
ERR1045808 [https://www.ebi.ac.uk/ena/data/view/ERR1045808]	Gardnerella vaginalis	UMB0061	OAB018	Symptomatic	Over active bladder (OAB)	Baseline	5mg solifenacin responder	41	Neg	Lactobacillus jensenii (>1000 CFU/ml), Gardnerella vaginalis (>1000 CFU/ml), Candida glabrata (THIO broth)	68.8	Pearce et al 2014, Thomas-White et al 2015
ERR1045810 [https://www.ebi.ac.uk/ena/data/view/ERR1045810]	Actinobaculum schaalii	UMB0063	OAB019	Symptomatic	Over active bladder (OAB)	Baseline	N/A	66	Neg	Alloscardovia omnicolens (8500 CFU/ml), Streptococcus anginosus (300 CFU/ml), Actinobaculum schaalii (200 CFU/ml), Peptoniphilus harei (70 CFU/ml)	63.2	Pearce et al 2014, Thomas-White et al 2015
ERR1045811 [https://www.ebi.ac.uk/ena/data/view/ERR1045811]	Gardnerella vaginalis	UMB0233	OAB023	Symptomatic	Over active bladder (OAB)	12 week timepoint	10mg solifenacin responder	59	Neg	Actinomyces neuii (35 CFU/ml), Actinobaculum schaalii (10 CFU/ml), Streptococcus anginosus (20 CFU/ml), Gardnerella vaginalis (1,000 CFU/ml), Lactobacillus gasseri (1,000 CFU/ml), Aerococcus urinae (20 CFU/ml)	89.6	Pearce et al 2014, Thomas-White et al 2015
ERR1045812 [https://www.ebi.ac.uk/ena/data/view/ERR1045812]	Staphylococcus epidermidis	UMB0894	C042	Asymptomatic	Control	Baseline	N/A	56	Neg	Staphylococcus epidermidis (20 CFU/ml)	100	Pearce et al 2014, Thomas-White et al 2015
ERR1045813 [https://www.ebi.ac.uk/ena/data/view/ERR1045813]	Actinomyces neuii	UMB0125	OAB023	Symptomatic	Over active bladder (OAB)	4 week timepoint	10mg solifenacin responder	59	Neg	Aerococcus urinae (80 CFU/ml), Actinomyces neuii (10 CFU/ml), Gardnerella vaginalis (1000 CFU/ml), Lactobacillus gasseri (500 CFU/ml), Streptococcus anginosus (40 CFU/ml)	75.2	Pearce et al 2014, Thomas-White et al 2015
ERR1045814 [https://www.ebi.ac.uk/ena/data/view/ERR1045814]	Aerococcus christensenii	UMB0844	MUM_19	Asymptomatic	Pregnant Woman	Collected at GA=39w1d	N/A	22	Neg	Aerococcus christensenii (100 CFU/ml), Enterococcus faeaclis (10 CFU/ml), Gardnerella vaginalis (1000 CFU/ml), Lactobacillus iners (300 CFU/ml), Strepcococcus anginosus (10 CFU/ml	N/A	Jacobs et al 2017
ERR1045815 [https://www.ebi.ac.uk/ena/data/view/ERR1045815]	Lactobacillus crispatus	UMB0824	OAB047	Symptomatic	Over active bladder (OAB)	4 week timepoint	10mg solifenacin responder	54	Neg	Alloscardovia omnicolens (20 CFU/ml), Rothia dentocariosa (20 CFU/ml), Lactobacillus crispatus	36.8	Pearce et al 2014, Thomas-White et al 2015
ERR1045816 [https://www.ebi.ac.uk/ena/data/view/ERR1045816]	Micrococcus luteus	UMB0867	MUM_05	Asymptomatic	Pregnant Woman	Collected at GA=19 wk	N/A	37	Neg	Corynebacterium coyleae (40 CFU/ml), Micrococcus luteus (30 CFU/ml), Bifidobacterium breve (20 CFU/ml), Unknown #2- Gram + Long Thin Rod (10 CFU/ml), Unknown #3- Small Gram + Rod (10 CFU/ml), Unknown #4- Gram + Rod/Cocci (30 CFU/ml)	N/A	Jacobs et al 2017
ERR1045817 [https://www.ebi.ac.uk/ena/data/view/ERR1045817]	Streptococcus anginosus	UMB0252	OAB040	Symptomatic	Over active bladder (OAB)	Baseline	10mg solifenacin responder	81	Neg	Streptococcus anginosus (20 CFU/ml), Alloscardovia omnicolens (20 CFU/ml), Actinomyces turicensis (10 CFU/ml), Actinomyces urogenitalis (10 CFU/ml)	42.4	Pearce et al 2014, Thomas-White et al 2015
ERR1045818 [https://www.ebi.ac.uk/ena/data/view/ERR1045818]	Corynebacterium amycolatum	UMB0338	OAB048	Symptomatic	Over active bladder (OAB)	Baseline	N/A	60	Neg	Corynebacterium riegelii (10 CFU/ml), Oligella urethralis (10 CFU/ml), Corynebacterium lipophile group F1 (10 CFU/ml), Actinomyces turicensis (10 CFU/ml), Streptococcus sanguinis (10 CFU/ml), Corynebacterium coyleae (10 CFU/ml), Corynebacterium aurimucosum (10 CFU/ml), Aerococcus urinae (10 CFU/ml), Facklamia hominis (70 CFU/ml), Proprionimicrobium lymphophilum (20 CFU/ml), Corynebacterium amycol…	56	Pearce et al 2014, Thomas-White et al 2015
ERR1045819 [https://www.ebi.ac.uk/ena/data/view/ERR1045819]	Lactobacillus gasseri	UMB0099	OAB027	Symptomatic	Over active bladder (OAB)	Baseline	N/A	80	Neg	Lactobacillus gasseri (10 CFU/ml), Staphylococcus lugdunensis (10 CFU/ml), Bifidobacterium breve (140 CFU/ml)	35.2	Pearce et al 2014, Thomas-White et al 2015
ERR1045822 [https://www.ebi.ac.uk/ena/data/view/ERR1045822]	Micrococcus luteus	UMB0031	C022	Asymptomatic	Control	Baseline	N/A	40	Neg	Micrococcus luteus (10 CFU/ml)	84.8	Pearce et al 2014, Thomas-White et al 2015
ERR1045823 [https://www.ebi.ac.uk/ena/data/view/ERR1045823]	Brevibacterium massiliense	UMB0426	OAB051	Symptomatic	Over active bladder (OAB)	Baseline	10mg solifenacin responder	38	Neg	Micrococcus lylae (300 CFU/ml), Aerococcus urinae (1,000 CFU/ml), Gemella haemolysans (1,000 CFU/ml), Corynebacterium riegelii (200 CFU/ml), Actinomyces europaeus (300 CFU/ml), Bifidobacterium breve (200 CFU/ml), Corynebacterium amycolatum (300 CFU/ml), Streptococcus anginosus (100 CFU/ml), Streptococcus pneumoniae/mitis/oralis (3,000 CFU/ml), Arthrobacter cumminisii (200 CFU/ml), Corynebacterium…	36	Pearce et al 2014, Thomas-White et al 2015
ERR1045824 [https://www.ebi.ac.uk/ena/data/view/ERR1045824]	Lactobacillus gasseri	UMB0045	C037	Asymptomatic	Control	Baseline	N/A	56	Neg	Lactobacillus jensenii (1,000 CFU/ml), Lactobacillus crispatus (100,000 CFU/ml), Lactobacillus iners (100,000 CFU/ml), Corynebacterium amycolatum (10 CFU/ml), Corynebacterium aurimucosum (20 CFU/ml), Lactobacillus gasseri (1,000 CFU/ml)	98.4	Pearce et al 2014, Thomas-White et al 2015
ERR1045825 [https://www.ebi.ac.uk/ena/data/view/ERR1045825]	Escherichia coli	UMB0789	C033	Asymptomatic	Control	Baseline	N/A	52	Pos - >100,000 col/ml E. coli	Escherichia coli (>100,000 CFU/ml), Streptococcus agalactiae (500 CFU/ml), Streptococcus mitis (1,000 CFU/ml)	98.4	Pearce et al 2014, Thomas-White et al 2015
ERR1045826 [https://www.ebi.ac.uk/ena/data/view/ERR1045826]	Klebsiella pneumoniae	UMB0140	OAB031	Symptomatic	Over active bladder (OAB)	Baseline	10mg solifenacin responder	66	Neg	Klebsiella pneumoniae (50 CFU/ml), Streptococcus anginosus (400 CFU/ml), Actinobaculum schaalii (100 CFU/ml), Actinomyces neuii (10 CFU/ml), Lactobacillus gasseri (750 CFU/ml), Aerococcus sanguinicola (150 CFU/ml)	99.2	Pearce et al 2014, Thomas-White et al 2015
ERR1045827 [https://www.ebi.ac.uk/ena/data/view/ERR1045827]	Streptococcus mitis	UMB0832	MUM_12	Asymptomatic	Pregnant Woman	Collected at GA=34w4d	N/A	39	Neg	Streptococcus pneumoniae/mitis/oralis (1100 CFU/ml), Lactobacillus iners (1800 CFU/ml), Gardnerella vaginalis (1000 CFU/ml)	N/A	Jacobs et al 2017
ERR1045830 [https://www.ebi.ac.uk/ena/data/view/ERR1045830]	Escherichia coli	UMB0900	EQUC078	Symptomatic	Urinary Tract Infection (UTI)	Baseline	N/A	80	Pos - >100,000 E. coli	Escherichia coli (>100,000 CFU/ml), Alloscardovia omnicolens (10 CFU/ml), Lactobacillus rhamnosus (10 CFU/ml)	N/A	Dune et al 2017, Price et al 2016
ERR1045831 [https://www.ebi.ac.uk/ena/data/view/ERR1045831]	Kocuria rhizophila	UMB0131	OAB030	Symptomatic	Over active bladder (OAB)	Baseline	5mg solifenacin responder	47	Neg	Enterococcus faecalis (10 CFU/ml), Lactobacillus gasseri (375 CFU/ml), Lactobacillus iners (30 CFU/ml), Micrococcus luteus (10 CFU/ml), Kocuria rhizophila (10 CFU/ml), Staphylococcus epidermidis (20 CFU/ml), Staphylococcus haemolyticus (10 CFU/ml)	44	Pearce et al 2014, Thomas-White et al 2015
ERR1045832 [https://www.ebi.ac.uk/ena/data/view/ERR1045832]	Moraxella osloensis	UMB0416	OAB041	Symptomatic	Over active bladder (OAB)	4 week timepoint	solifenacin non-responder	54	Neg	Aerococcus urinae (>10,000 CFU/ml), Staphylococcus hominis (50 CFU/ml), Staphylococcus simulans (80 CFU/ml), Corynebacterium freneyi (20 CFU/ml), Corynebacterium tuscaniense (30 CFU/ml), Lactobacillus fermentum (>10,000 CFU/ml), Escherichia coli (100 CFU/ml), Oligella urethralis (60 CFU/ml), Micrococcus luteus (40 CFU/ml), Corynebacterium urealyticum (20 CFU/ml), Facklamia hominis (120 CFU/ml), C…	56	Pearce et al 2014, Thomas-White et al 2015
ERR1045833 [https://www.ebi.ac.uk/ena/data/view/ERR1045833]	Streptococcus oralis	UMB0008	C012	Asymptomatic	Control	Baseline	N/A	35	Neg	Streptococcus pneumoniae/mitis (10 CFU/ml), Lactobacillus jensenii (THIO broth)	92.8	Pearce et al 2014, Thomas-White et al 2015
ERR1045835 [https://www.ebi.ac.uk/ena/data/view/ERR1045835]	Actinomyces urogenitalis	UMB0319	OAB040	Symptomatic	Over active bladder (OAB)	4 week timepoint	10mg solifenacin responder	81	Neg	Rothia mucilaginosa (10 CFU/ml), Streptococcus cristatus (10 CFU/ml), Neisseria macacae (10 CFU/ml), Streptococcus anginosus (300 CFU/ml), Actinomyces urogenitalis (10 CFU/ml), Streptococcus gordonii (10 CFU/ml), Actinomyces turincensis (240 CFU/ml), Streptococcus pneumoniae/mitis/oralis (10 CFU/ml), Unknown #1- Gram + Cocci (100 CFU/ml), Corynebacterium aurimucosum (20 CFU/ml)	42.4	Pearce et al 2014, Thomas-White et al 2015
ERR1045836 [https://www.ebi.ac.uk/ena/data/view/ERR1045836]	Escherichia coli	UMB0901	EQUC075	Symptomatic	Urinary Tract Infection (UTI)	Baseline	N/A	84	Pos - 50,000 CFU/ml E coli	Escherichia coli ( >100,000 CFU/ml)	N/A	Dune et al 2017, Price et al 2016
ERR1045837 [https://www.ebi.ac.uk/ena/data/view/ERR1045837]	Neisseria macacae	UMB0321	OAB040	Symptomatic	Over active bladder (OAB)	4 week timepoint	10mg solifenacin responder	81	Neg	Rothia mucilaginosa (10 CFU/ml), Streptococcus cristatus (10 CFU/ml), Neisseria macacae (10 CFU/ml), Streptococcus anginosus (300 CFU/ml), Actinomyces urogenitalis (10 CFU/ml), Streptococcus gordonii (10 CFU/ml), Actinomyces turincensis (240 CFU/ml), Streptococcus pneumoniae/mitis/oralis (10 CFU/ml), Unknown #1- Gram + Cocci (100 CFU/ml), Corynebacterium aurimucosum (20 CFU/ml)	42.4	Pearce et al 2014, Thomas-White et al 2015
ERR1045838 [https://www.ebi.ac.uk/ena/data/view/ERR1045838]	Enterococcus faecalis	UMB0891	OAB061	Symptomatic	Over active bladder (OAB)	Baseline	N/A	68	Neg	Streptococcus agalactiae (10 CFU/ml), Enterococcus faecalis (10 CFU/ml), Streptococcus oralis (20 CFU/ml), Unknown #1- Gram + Cocci in clusters (10 CFU/ml)	32.8	Pearce et al 2014, Thomas-White et al 2015
ERR1045839 [https://www.ebi.ac.uk/ena/data/view/ERR1045839]	Gardnerella vaginalis	UMB0912	MUM_02	Asymptomatic	Pregnant Woman	Collected at GA=36w6d	N/A	29	Neg	Actinomyces neuii (10 CFU/ml), Gardnerella species (10000 CFU/ml), Gardnerella vaginalis (10000 CFU/ml), Lactobacillus crispatus (50 CFU/ml), Lactobacillus iners (1500 CFU/ml)	N/A	Jacobs et al 2017
ERR1045840 [https://www.ebi.ac.uk/ena/data/view/ERR1045840]	Streptococcus anginosus	UMB0839	MUM_15	Asymptomatic	Pregnant Woman	Collected at GA=36w6d	N/A	29	Neg	Enterococcus faecalis (70 CFU/ml), Lactobacillus iners (40 CFU/ml), Lactobacillus jensenii (10 CFU/ml), Staphylococcus epidermidis (10 CFU/ml), Streptococcus anginosus (20 CFU/ml)	N/A	Jacobs et al 2017
ERR1045842 [https://www.ebi.ac.uk/ena/data/view/ERR1045842]	Neisseria perflava	UMB0023	C019	Asymptomatic	Control	Baseline	N/A	41	Neg	Staphylococcus warneri (1000 CFU/ml), Lactobacillus jensenii (300 CFU/ml), Micrococcus luteus (10 CFU/ml), Streptococcus pneumoniae/mitis/oralis (50 CFU/ml), Streptocccus sanguinis (10 CFU/ml), Rothia mucilaginosa (20 CFU/ml), Neisseria perflava (20 CFU/ml), Streptocccus salivarius (20 CFU/ml), Actinomyces odontolyticus (10 CFU/ml), Lactobacillus crispatus (100 CFU/ml), Enterococcus faecalis (10 …	100	Pearce et al 2014, Thomas-White et al 2015
ERR1045843 [https://www.ebi.ac.uk/ena/data/view/ERR1045843]	Gardnerella vaginalis	UMB0913	MUM_02	Asymptomatic	Pregnant Woman	Collected at GA=36w6d	N/A	29	Neg	Actinomyces neuii (10 CFU/ml), Gardnerella species (10000 CFU/ml), Gardnerella vaginalis (10000 CFU/ml), Lactobacillus crispatus (50 CFU/ml), Lactobacillus iners (1500 CFU/ml)	N/A	Jacobs et al 2017
ERR1045844 [https://www.ebi.ac.uk/ena/data/view/ERR1045844]	Actinobaculum schaalii	UMB0086	OAB025	Symptomatic	Over active bladder (OAB)	Baseline	5mg solifenacin responder	72	Neg	Enterococcus faecalis (30 CFU/ml), Aerococcus sanguinicola (120 CFU/ml), Actinobaculum schaalii (375 CFU/ml), Staphylococcus epidermidis (10 CFU/ml), Aerococcus urinae (107 CFU/ml), Bifidobacterium breve (150 CFU/ml)	93.6	Pearce et al 2014, Thomas-White et al 2015
ERR1045845 [https://www.ebi.ac.uk/ena/data/view/ERR1045845]	Facklamia hominis	UMB0111	OAB029	Symptomatic	Over active bladder (OAB)	Baseline	10mg solifenacin responder	63	Neg	Actinomyces turicensis (30 CFU/ml), Facklamia hominis (20 CFU/ml), Corynebacterium aurimucosum (50 CFU/ml), Fingoldia magna (50 CFU/ml), Peptoniphilus harei (30 CFU/ml), Trueperella bernardiae (10 CFU/ml), Campylobacter ureolyticus (10 CFU/ml), Streptococcus pneumoniae/mitis (THIO broth), Corynebacterium lipophile-group (20 CFU/ml)	61.6	Pearce et al 2014, Thomas-White et al 2015
ERR1045846 [https://www.ebi.ac.uk/ena/data/view/ERR1045846]	Gardnerella vaginalis	UMB0682	OAB030	Symptomatic	Over active bladder (OAB)	4 week timepoint	5mg solifenacin responder	47	Neg	Lactobacillus gasseri (1,000 CFU/ml), Lactobacillus iners (1,000 CFU/ml), Actinomyces neuii (20 CFU/ml), Gardnerella vaginalis (1,000 CFU/ml)	44	Pearce et al 2014, Thomas-White et al 2015
ERR1045847 [https://www.ebi.ac.uk/ena/data/view/ERR1045847]	Lactobacillus crispatus	UMB0803	C031	Asymptomatic	Control	Baseline	N/A	42	Pos - 35,000 col/ml Klebsiella pneumoniae	Klebsiella pneumoniae (35,000 CFU/ml), Lactobacillus crispatus (10 CFU/ml), Lactobacillus iners (20 CFU/ml)	100	Pearce et al 2014, Thomas-White et al 2015
ERR1045850 [https://www.ebi.ac.uk/ena/data/view/ERR1045850]	Actinomyces neuii	UMB0402	OAB041	Symptomatic	Over active bladder (OAB)	4 week timepoint	solifenacin non-responder	54	Neg	Aerococcus urinae (>10,000 CFU/ml), Staphylococcus hominis (50 CFU/ml), Staphylococcus simulans (80 CFU/ml), Corynebacterium freneyi (20 CFU/ml), Corynebacterium tuscaniense (30 CFU/ml), Lactobacillus fermentum (>10,000 CFU/ml), Escherichia coli (100 CFU/ml), Oligella urethralis (60 CFU/ml), Micrococcus luteus (40 CFU/ml), Corynebacterium urealyticum (20 CFU/ml), Facklamia hominis (120 CFU/ml), C…	56	Pearce et al 2014, Thomas-White et al 2015
ERR1045852 [https://www.ebi.ac.uk/ena/data/view/ERR1045852]	Lactobacillus gasseri	UMB0044	C037	Asymptomatic	Control	Baseline	N/A	56	Neg	Lactobacillus jensenii (1,000 CFU/ml), Lactobacillus crispatus (100,000 CFU/ml), Lactobacillus iners (100,000 CFU/ml), Corynebacterium amycolatum (10 CFU/ml), Corynebacterium aurimucosum (20 CFU/ml), Lactobacillus gasseri (1,000 CFU/ml)	98.4	Pearce et al 2014, Thomas-White et al 2015
ERR1045853 [https://www.ebi.ac.uk/ena/data/view/ERR1045853]	Propionibacterium acnes	UMB0211	OAB018	Symptomatic	Over active bladder (OAB)	12 week timepoint	5mg solifenacin responder	41	>100,000 colonies/ml Enterococcus	Enterococcus faecalis (>10,000 CFU/ml), Escherichia coli (1,000 CFU/ml), Staphylococcus epidermidis (500 CFU/ml), Streptococcus parasanguinis (400 CFU/ml), Neisseria subflava (500 CFU/ml), Corynebacterium amycolatum (30 CFU/ml), Candida glabrata (100 CFU/ml), Lactobacillus jensenii (80 CFU/ml), Propionibacterium avidum (100 CFU/ml), Propionibacterium acnes (100 CFU/ml), Anaerococcus vaginalis (47…	94.4	Pearce et al 2014, Thomas-White et al 2015
ERR1045854 [https://www.ebi.ac.uk/ena/data/view/ERR1045854]	Trueperella bernardiae	UMB0116	OAB029	Symptomatic	Over active bladder (OAB)	Baseline	10mg solifenacin responder	63	Neg	Actinomyces turicensis (30 CFU/ml), Facklamia hominis (20 CFU/ml), Corynebacterium aurimucosum (50 CFU/ml), Fingoldia magna (50 CFU/ml), Peptoniphilus harei (30 CFU/ml), Trueperella bernardiae (10 CFU/ml), Campylobacter ureolyticus (10 CFU/ml), Streptococcus pneumoniae/mitis (THIO broth), Corynebacterium lipophile-group (20 CFU/ml)	61.6	Pearce et al 2014, Thomas-White et al 2015
ERR1045855 [https://www.ebi.ac.uk/ena/data/view/ERR1045855]	Lactobacillus jensenii	UMB0007	C012	Asymptomatic	Control	Baseline	N/A	35	Neg	Streptococcus pneumoniae/mitis (10 CFU/ml), Lactobacillus jensenii (THIO broth)	92.8	Pearce et al 2014, Thomas-White et al 2015
ERR1045856 [https://www.ebi.ac.uk/ena/data/view/ERR1045856]	Gardnerella vaginalis	UMB0032A	C023	Asymptomatic	Control	Baseline	N/A	33	Neg	Gardnerella vaginalis (10 CFU/ml), Lactobacillus jensenii (250 CFU/ml), Lactobacillus iners (50 CFU/ml)	100	Pearce et al 2014, Thomas-White et al 2015
ERR1045858 [https://www.ebi.ac.uk/ena/data/view/ERR1045858]	Gardnerella vaginalis	UMB0386	OAB045	Symptomatic	Over active bladder (OAB)	4 week timepoint	5mg solifenacin responder	61	Neg	Corynebacterium imitans (200 CFU/ml), Lactobacillus johnsonii (1000 CFU/ml), Facklamia hominis (30 CFU/ml), Actinomyces neuii (50 CFU/ml), Staphylococcus epidermidis (20 CFU/ml), Staphylococcus haemolyticus (20 CFU/ml), Actinomyces europaeus (10 CFUl/ml), Gardnerella vaginalis (10,000 CFU/ml), Staphylococcus hominis (20 CFU/ml), Enterococcus faecalis (10 CFU/ml), Corynebacterium amycolatum (10 CF…	97.6	Pearce et al 2014, Thomas-White et al 2015
ERR1045859 [https://www.ebi.ac.uk/ena/data/view/ERR1045859]	Lactobacillus crispatus	UMB0085	OAB024	Symptomatic	Over active bladder (OAB)	Baseline	5mg solifenacin responder	68	Neg	Lactobacillus crispatus (200 CFU/ml)	76	Pearce et al 2014, Thomas-White et al 2015
ERR1045860 [https://www.ebi.ac.uk/ena/data/view/ERR1045860]	Pseudomonas aeruginosa	UMB0740	OAB055	Symptomatic	Over active bladder (OAB)	12 week timepoint	5mg solifenacin responder	80	Neg	Streptococcus pneumoniae (500 CFU/ml), Gemella morbillorum (40 CFU/ml), Pseudomonas aeruginosa (20 CFU/ml), Haemophilus parainfluenzae (50 CFU/ml), Actinomyces neuii (200 CFU/ml), Actinomyces turicensis (500 CFU/ml), Arthrobacter species (150 CFU/ml), Peptoniphilus harei (90 CFU/ml)	92.8	Pearce et al 2014, Thomas-White et al 2015
ERR1045862 [https://www.ebi.ac.uk/ena/data/view/ERR1045862]	Proteus mirabilis	UMB0315	OAB039	Symptomatic	Over active bladder (OAB)	Baseline	solifenacin non-responder	68	Neg	Staphylococcus simulans (10 CFU/ml), Corynebacterium coyleae (10 CFU/ml), Actinomyces urogenitalis (60 CFU/ml), Streptococcus anginosus (20 CFU/ml), Aerococcus urinae (50 CFU/ml), Aerococcus viridans (10 CFU/ml), Corynebacterium riegelii (30 CFU/ml), Actinobaculum schaalii (540 CFU/ml), Lactobacillus gasseri (500 CFU/ml), Trueperella bernardiae (10 CFU/ml), Corynebacterium amycolatum (10 CFU/ml),…	46.4	Pearce et al 2014, Thomas-White et al 2015
ERR1045863 [https://www.ebi.ac.uk/ena/data/view/ERR1045863]	Gardnerella vaginalis	UMB0032B	C023	Asymptomatic	Control	Baseline	N/A	33	Neg	Gardnerella vaginalis (10 CFU/ml), Lactobacillus jensenii (250 CFU/ml), Lactobacillus iners (50 CFU/ml)	100	Pearce et al 2014, Thomas-White et al 2015
ERR1045864 [https://www.ebi.ac.uk/ena/data/view/ERR1045864]	Streptococcus anginosus	UMB0820	OAB072	Symptomatic	Over active bladder (OAB)	Baseline	10mg solifenacin responder	72	Pos - 6,000 colonies/ml Lactobacillus species	Lactobacillus gasseri (800 CFU/ml), Streptococcus anginosus (30 CFU/ml), Streptococcus pneumoniae/mitis/oralis (10 CFU/ml)	32	Pearce et al 2014, Thomas-White et al 2015
ERR1045865 [https://www.ebi.ac.uk/ena/data/view/ERR1045865]	Bifidobacterium breve	UMB0915	MUM_05	Asymptomatic	Pregnant Woman	Collected at GA=19 wk	N/A	37	Neg	Corynebacterium coyleae (40 CFU/ml), Micrococcus luteus (30 CFU/ml), Bifidobacterium breve (20 CFU/ml), Unknown #2- Gram + Long Thin Rod (10 CFU/ml), Unknown #3- Small Gram + Rod (10 CFU/ml), Unknown #4- Gram + Rod/Cocci (30 CFU/ml)	N/A	Jacobs et al 2017
ERR1045866 [https://www.ebi.ac.uk/ena/data/view/ERR1045866]	Gardnerella vaginalis	UMB0298	OAB045	Symptomatic	Over active bladder (OAB)	Baseline	5mg solifenacin responder	61	Pos - >100,000 colonies/ml Enterobacter aerogenes	Enterobacter aerogenes (>10000 CFU/ml), Gardnerella vaginalis (40 CFU/ml), Enterococcus faecalis (10 CFU/ml), Lactobacillus johnsonii (70 CFU/ml), Alloscardovia omnicolens (30 CFU/ml), Facklamia hominis (>10000 CFU/ml)	52.8	Pearce et al 2014, Thomas-White et al 2015
ERR1045867 [https://www.ebi.ac.uk/ena/data/view/ERR1045867]	Rothia dentocariosa	UMB0083	OAB023	Symptomatic	Over active bladder (OAB)	Baseline	10mg solifenacin responder	59	Neg	Gardnerella vaginalis (>1000 CFU/ml), Streptococcus anginosus (60 CFU/ml), Aerococcus urinae (55 CFU/ml), Rothia dentocariosa (THIO broth), Enterococcus faecalis (THIO broth)	63.2	Pearce et al 2014, Thomas-White et al 2015
ERR1045868 [https://www.ebi.ac.uk/ena/data/view/ERR1045868]	Rothia mucilaginosa	UMB0024	C019	Asymptomatic	Control	Baseline	N/A	41	Neg	Staphylococcus warneri (1000 CFU/ml), Lactobacillus jensenii (300 CFU/ml), Micrococcus luteus (10 CFU/ml), Streptococcus pneumoniae/mitis/oralis (50 CFU/ml), Streptocccus sanguinis (10 CFU/ml), Rothia mucilaginosa (20 CFU/ml), Neisseria perflava (20 CFU/ml), Streptocccus salivarius (20 CFU/ml), Actinomyces odontolyticus (10 CFU/ml), Lactobacillus crispatus (100 CFU/ml), Enterococcus faecalis (10 …	100	Pearce et al 2014, Thomas-White et al 2015
ERR1203589 [https://www.ebi.ac.uk/ena/data/view/ERR1203589]	Lactobacillus delbrueckii	UMB0003	C008	Asymptomatic	Control	Baseline	N/A	66	Neg	Lactobacillus gasseri (750 CFU/ml), Lactobacillus delbrueckii (70 CFU/ml), Bifidobacterium breve (500 CFU/ml), Streptococcus vestibularis (250 CFU/ml), Bifidobacterium bifidum (80 CFU/ml), Lactobacillus rhamnosus (THIO broth)	94.4	Pearce et al 2014, Thomas-White et al 2015
ERR1203597 [https://www.ebi.ac.uk/ena/data/view/ERR1203597]	Lactobacillus rhamnosus	UMB0004	C008	Asymptomatic	Control	Baseline	N/A	66	Neg	Lactobacillus gasseri (750 CFU/ml), Lactobacillus delbrueckii (70 CFU/ml), Bifidobacterium breve (500 CFU/ml), Streptococcus vestibularis (250 CFU/ml), Bifidobacterium bifidum (80 CFU/ml), Lactobacillus rhamnosus (THIO broth)	94.4	Pearce et al 2014, Thomas-White et al 2015
ERR1203599 [https://www.ebi.ac.uk/ena/data/view/ERR1203599]	Lactobacillus fermentum	UMB0187	OAB035	Symptomatic	Over active bladder (OAB)	Baseline	solifenacin non-responder	49	Neg	Streptococcus parasanguinis (20 CFU/ml), Actinomyces odontolyticus (15 CFU/ml), Lactobacillus gasseri (67 CF/ml), Actinomyces oris (30 CFU/ml), Actinobaculum schaalii (10 CFU/ml), Corynebacterium lipophile_group (10 CFU/ml), Streptococcus gordonii (10 CFU/ml), Corynebacteirum matruchotii (10 CFU/ml), Streptococcus pneumoniae/mitis/oralis (15 CFU/ml), Streptococcus anginosus (10 CFU/ml), Streptoco…	70.4	Pearce et al 2014, Thomas-White et al 2015
ERR1203600 [https://www.ebi.ac.uk/ena/data/view/ERR1203600]	Streptococcus anginosus	UMB0329	OAB031	Symptomatic	Over active bladder (OAB)	12 week timepoint	10mg solifenacin responder	66	Neg	Lactobacillus gasseri (2000 CFU/ml), Staphylococcus warneri (1000 CFU/ml), Streptococcus anginosus (600 CFU/ml), Campylobacter ureolyticus (10 CFU/ml), Alloscardovia omnicolens (10 CFU/ml)	100	Pearce et al 2014, Thomas-White et al 2015
ERR1203601 [https://www.ebi.ac.uk/ena/data/view/ERR1203601]	Bacillus infantis	UMB0728	C01	Asymptomatic	Control	Baseline	N/A	40	Neg	Bacillus infantis (20 CFU/ml)	N/A	In preparation
ERR1203605 [https://www.ebi.ac.uk/ena/data/view/ERR1203605]	Actinomyces odontolyticus	UMB0018	C019	Asymptomatic	Control	Baseline	N/A	41	Neg	Staphylococcus warneri (1000 CFU/ml), Lactobacillus jensenii (300 CFU/ml), Micrococcus luteus (10 CFU/ml), Streptococcus pneumoniae/mitis/oralis (50 CFU/ml), Streptocccus sanguinis (10 CFU/ml), Rothia mucilaginosa (20 CFU/ml), Neisseria perflava (20 CFU/ml), Streptocccus salivarius (20 CFU/ml), Actinomyces odontolyticus (10 CFU/ml), Lactobacillus crispatus (100 CFU/ml), Enterococcus faecalis (10 …	100	Pearce et al 2014, Thomas-White et al 2015
ERR1203608 [https://www.ebi.ac.uk/ena/data/view/ERR1203608]	Veillonella parvula	UMB0371	OAB043	Symptomatic	Over active bladder (OAB)	4 week timepoint	10mg solifenacin responder	83	Neg	Streptococcus anginosus (350 CFU/ml), Streptococcus salivarius (60 CFU/ml), Allscardovia omnicolens (100 CFU/ml), Micrococcus luteus (10 CFU/ml), Enterococcus faecalis (10 CFU/ml), Lactobacillus crispatus (140 CFU/ml), Actinomyces neuii (10 CFU/ml), Veillonella parvula (190 CFU/ml), Arthrobacter cumminsii (10 CFU/ml), Corynebacterium aurimucosum (30 CFU/ml)	89.6	Pearce et al 2014, Thomas-White et al 2015
ERR1203614 [https://www.ebi.ac.uk/ena/data/view/ERR1203614]	Campylobacter ureolyticus	UMB0112	OAB029	Symptomatic	Over active bladder (OAB)	Baseline	10mg solifenacin responder	63	Neg	Actinomyces turicensis (30 CFU/ml), Facklamia hominis (20 CFU/ml), Corynebacterium aurimucosum (50 CFU/ml), Fingoldia magna (50 CFU/ml), Peptoniphilus harei (30 CFU/ml), Trueperella bernardiae (10 CFU/ml), Campylobacter ureolyticus (10 CFU/ml), Streptococcus pneumoniae/mitis (THIO broth), Corynebacterium lipophile-group (20 CFU/ml)	61.6	Pearce et al 2014, Thomas-White et al 2015
ERR1203623 [https://www.ebi.ac.uk/ena/data/view/ERR1203623]	Neisseria subflava	UMB0210	OAB018	Symptomatic	Over active bladder (OAB)	12 week timepoint	5mg solifenacin responder	41	>100,000 colonies/ml Enterococcus	Enterococcus faecalis (>10,000 CFU/ml), Escherichia coli (1,000 CFU/ml), Staphylococcus epidermidis (500 CFU/ml), Streptococcus parasanguinis (400 CFU/ml), Neisseria subflava (500 CFU/ml), Corynebacterium amycolatum (30 CFU/ml), Candida glabrata (100 CFU/ml), Lactobacillus jensenii (80 CFU/ml), Propionibacterium avidum (100 CFU/ml), Propionibacterium acnes (100 CFU/ml), Anaerococcus vaginalis (47…	94.4	Pearce et al 2014, Thomas-White et al 2015
ERR1203627 [https://www.ebi.ac.uk/ena/data/view/ERR1203627]	Morganella morganii	UMB1297	EQUC146	Symptomatic	Urinary Tract Infection (UTI)	Baseline	N/A	49	Neg	Corynebacterium amycolatum (500 CFU/ml), Brevibacterium paucivorans (100 CFU/ml), Kytococcus schroeteri (100 CFU/ml), Micrococcus luteus (10 CFU/ml), Alloscardovia omnicolens (100 CFU/ml), Corynebacterium minutissimum (30 CFU/ml), Actinomyces neuii (100 CFU/ml), Lactobacillus jensenii (40 CFU/ml), Morganella morganii (10 CFU/ml), Oligella urethralis (100 CFU/ml)	N/A	Dune et al 2017, Price et al 2016
ERR1203629 [https://www.ebi.ac.uk/ena/data/view/ERR1203629]	Lactobacillus crispatus	UMB0040	C030	Asymptomatic	Control	Baseline	N/A	42	Neg	Lactobacillus crispatus (80 CFU/ml), Bacillus idriensis (10 CFU/ml)	98.4	Pearce et al 2014, Thomas-White et al 2015
ERR1203630 [https://www.ebi.ac.uk/ena/data/view/ERR1203630]	Anaerococcus octavius	UMB0119	OAB021	Symptomatic	Over active bladder (OAB)	4 week timepoint	5mg solifenacin responder	35	Neg	Lactobacillus jensenii (10 CFU/ml), Corynebacterium minutissium (10 CFU/ml), Anerococcus octavius (20 CFU/ml), Staphylococcus lugdunensis (10 CFU/ml), Staphylococcus epidermidis (THIO broth)	84	Pearce et al 2014, Thomas-White et al 2015
ERR1203631 [https://www.ebi.ac.uk/ena/data/view/ERR1203631]	Streptococcus anginosus	UMB0220	OAB031	Symptomatic	Over active bladder (OAB)	4 week timepoint	10mg solifenacin responder	66	Neg	Lactobacillus gasseri (100 CFU/ml), Streptococcus anginosus (10 CFU/ml), Proionibacterium acnes (10 CFU/ml)	100	Pearce et al 2014, Thomas-White et al 2015
ERR1203633 [https://www.ebi.ac.uk/ena/data/view/ERR1203633]	Corynebacterium pyruviciproducens	UMB0763	OAB047	Symptomatic	Over active bladder (OAB)	Baseline	10mg solifenacin responder	54	Neg	Streptococcus anginosus (250 CFU/ml), Actinomyces neuii (10 CFU/ml), Lactobacillus iners (20 CFU/ml), Oligella urethralis (10 CFU/ml), Prevotella bivia (10 CFU/ml), Corynebacterium pyruviciproducens (20 CFU/ml), Unknown Gram + Beaded Rod (10 CFU/ml)	87.2	Pearce et al 2014, Thomas-White et al 2015
ERR1203634 [https://www.ebi.ac.uk/ena/data/view/ERR1203634]	Bacillus idriensis	UMB0893	C030	Asymptomatic	Control	Baseline	N/A	42	Neg	Lactobacillus crispatus (80 CFU/ml), Bacillus idriensis (10 CFU/ml)	100	Pearce et al 2014, Thomas-White et al 2015
ERR1203635 [https://www.ebi.ac.uk/ena/data/view/ERR1203635]	Kytococcus schroeteri	UMB1298	EQUC146	Symptomatic	Urinary Tract Infection (UTI)	Baseline	N/A	49	Neg	Corynebacterium amycolatum (500 CFU/ml), Brevibacterium paucivorans (100 CFU/ml), Kytococcus schroeteri (100 CFU/ml), Micrococcus luteus (10 CFU/ml), Alloscardovia omnicolens (100 CFU/ml), Corynebacterium minutissimum (30 CFU/ml), Actinomyces neuii (100 CFU/ml), Lactobacillus jensenii (40 CFU/ml), Morganella morganii (10 CFU/ml), Oligella urethralis (100 CFU/ml)	N/A	Dune et al 2017, Price et al 2016
ERR1203637 [https://www.ebi.ac.uk/ena/data/view/ERR1203637]	Corynebacterium amycolatum	UMB0042	C037	Asymptomatic	Control	Baseline	N/A	56	Neg	Lactobacillus jensenii (1,000 CFU/ml), Lactobacillus crispatus (100,000 CFU/ml), Lactobacillus iners (100,000 CFU/ml), Corynebacterium amycolatum (10 CFU/ml), Corynebacterium aurimucosum (20 CFU/ml), Lactobacillus gasseri (1,000 CFU/ml)	98.4	Pearce et al 2014, Thomas-White et al 2015
ERR1203638 [https://www.ebi.ac.uk/ena/data/view/ERR1203638]	Aerococcus urinae	UMB0126	OAB023	Symptomatic	Over active bladder (OAB)	4 week timepoint	10mg solifenacin responder	59	Neg	Aerococcus urinae (80 CFU/ml), Actinomyces neuii (10 CFU/ml), Gardnerella vaginalis (1000 CFU/ml), Lactobacillus gasseri (500 CFU/ml), Streptococcus anginosus (40 CFU/ml)	75.2	Pearce et al 2014, Thomas-White et al 2015
ERR1203640 [https://www.ebi.ac.uk/ena/data/view/ERR1203640]	Dermabacter hominis	UMB0490	OAB045	Symptomatic	Over active bladder (OAB)	12 week timepoint	5mg solifenacin responder	61	Neg	Lactobacillus johnsonii (600 CFU/ml), Streptococcus agalactiae (10 CFU/ml), Corynebacterium imitans (80 CFU/ml), Streptococcus anginosus (70 CFU/ml), Actinomyces neuii (30 CFU/ml), Staphylococcus epidermidis (20 CFU/ml), Staphylocccus hominis (20 CFU/ml), Streptococcus pneumoniae (80 CFU/ml), Gardnerella vaginalis (>1,000 CFU/ml), Aerococcus urinae (30 CFU/ml), Dermabacter hominis (50 CFU/ml), Co…	84	Pearce et al 2014, Thomas-White et al 2015
ERR1203642 [https://www.ebi.ac.uk/ena/data/view/ERR1203642]	Facklamia ignava	UMB0898	OAB059	Symptomatic	Over active bladder (OAB)	Baseline	N/A	66	Neg	Brevibacterium ravensprugense (70 CFU/ml), Globicatella sanguinis (10 CFU/ml), Oligella urethralis (200 CFU/ml), Corynebacterium riegelii (100 CFU/ml), Arthrobacter cumminsii (100 CFU/ml), Corynebacteirum imitans (70 CFU/ml), Aerococcus urinae (80 CFU/ml), Trueperella bernardiae (80 CFU/ml), Streptococcus anginosus (10 CFU/ml), Actinomyces europaeus (100 CFU/ml), Unknown #1- Gram + Rods (200 CFU/…	40.8	Pearce et al 2014, Thomas-White et al 2015
ERR1203645 [https://www.ebi.ac.uk/ena/data/view/ERR1203645]	Streptococcus anginosus	UMB0050	C038	Asymptomatic	Control	Baseline	N/A	81	Neg	Streptococcus anginosus (10 CFU/ml), Streptococcus salivarius (10 CFU/ml)	100	Pearce et al 2014, Thomas-White et al 2015
ERR1203646 [https://www.ebi.ac.uk/ena/data/view/ERR1203646]	Actinomyces neuii	UMB0138	OAB031	Symptomatic	Over active bladder (OAB)	Baseline	10mg solifenacin responder	66	Neg	Klebsiella pneumoniae (50 CFU/ml), Streptococcus anginosus (400 CFU/ml), Actinobaculum schaalii (100 CFU/ml), Actinomyces neuii (10 CFU/ml), Lactobacillus gasseri (750 CFU/ml), Aerococcus sanguinicola (150 CFU/ml)	99.2	Pearce et al 2014, Thomas-White et al 2015
ERR1203647 [https://www.ebi.ac.uk/ena/data/view/ERR1203647]	Aerococcus urinae	UMB0232	OAB023	Symptomatic	Over active bladder (OAB)	12 week timepoint	10mg solifenacin responder	59	Neg	Actinomyces neuii (35 CFU/ml), Actinobaculum schaalii (10 CFU/ml), Streptococcus anginosus (20 CFU/ml), Gardnerella vaginalis (1,000 CFU/ml), Lactobacillus gasseri (1,000 CFU/ml), Aerococcus urinae (20 CFU/ml)	89.6	Pearce et al 2014, Thomas-White et al 2015
ERR1203649 [https://www.ebi.ac.uk/ena/data/view/ERR1203649]	Streptococcus agalactiae	UMB0776	C027	Asymptomatic	Control	Baseline	N/A	35	Neg	Streptococcus agalactiae (50 CFU/ml), Enterococcus faecalis (10 CFU/ml), Bifidobacterium longum (20 CFU/ml)	99.2	Pearce et al 2014, Thomas-White et al 2015
ERR1203653 [https://www.ebi.ac.uk/ena/data/view/ERR1203653]	Alloscardovia omnicolens	UMB0064	OAB019	Symptomatic	Over active bladder (OAB)	Baseline	N/A	66	Neg	Alloscardovia omnicolens (8500 CFU/ml), Streptococcus anginosus (300 CFU/ml), Actinobaculum schaalii (200 CFU/ml), Peptoniphilus harei (70 CFU/ml)	63.2	Pearce et al 2014, Thomas-White et al 2015
ERR1203654 [https://www.ebi.ac.uk/ena/data/view/ERR1203654]	Aerococcus sanguinicola	UMB0139	OAB031	Symptomatic	Over active bladder (OAB)	Baseline	10mg solifenacin responder	66	Neg	Klebsiella pneumoniae (50 CFU/ml), Streptococcus anginosus (400 CFU/ml), Actinobaculum schaalii (100 CFU/ml), Actinomyces neuii (10 CFU/ml), Lactobacillus gasseri (750 CFU/ml), Aerococcus sanguinicola (150 CFU/ml)	99.2	Pearce et al 2014, Thomas-White et al 2015
ERR1203656 [https://www.ebi.ac.uk/ena/data/view/ERR1203656]	Globicatella sanguinis	UMB0514	OAB059	Symptomatic	Over active bladder (OAB)	Baseline	N/A	66	Neg	Brevibacterium ravensprugense (70 CFU/ml), Globicatella sanguinis (10 CFU/ml), Oligella urethralis (200 CFU/ml), Corynebacterium riegelii (100 CFU/ml), Arthrobacter cumminsii (100 CFU/ml), Corynebacteirum imitans (70 CFU/ml), Aerococcus urinae (80 CFU/ml), Trueperella bernardiae (80 CFU/ml), Streptococcus anginosus (10 CFU/ml), Actinomyces europaeus (100 CFU/ml), Unknown #1- Gram + Rods (200 CFU/…	40.8	Pearce et al 2014, Thomas-White et al 2015
ERR1203657 [https://www.ebi.ac.uk/ena/data/view/ERR1203657]	Gordonia terrae	UMB0777	C025	Asymptomatic	Control	Baseline	N/A	40	Neg	Gordonia terrae (10 CFU/ml)	98.4	Pearce et al 2014, Thomas-White et al 2015
ERR1203661 [https://www.ebi.ac.uk/ena/data/view/ERR1203661]	Aerococcus urinae	UMB0071	OAB015	Symptomatic	Over active bladder (OAB)	4 week timepoint	solifenacin non-responder	76	Pos - >100,000 Aerococcus urinae	Aerococcus urinae (>10000 CFU/ml), Bifidobacterium longum (70 CFU/ml), Bifidobacterium dentum (THIO broth), Peptoniphilus harei (40 CFU/ml)	88.8	Pearce et al 2014, Thomas-White et al 2017
ERR1203662 [https://www.ebi.ac.uk/ena/data/view/ERR1203662]	Streptococcus anginosus	UMB0142	OAB031	Symptomatic	Over active bladder (OAB)	Baseline	10mg solifenacin responder	66	Neg	Klebsiella pneumoniae (50 CFU/ml), Streptococcus anginosus (400 CFU/ml), Actinobaculum schaalii (100 CFU/ml), Actinomyces neuii (10 CFU/ml), Lactobacillus gasseri (750 CFU/ml), Aerococcus sanguinicola (150 CFU/ml)	99.2	Pearce et al 2014, Thomas-White et al 2015
ERR1203663 [https://www.ebi.ac.uk/ena/data/view/ERR1203663]	Actinomyces turicensis	UMB0250	OAB040	Symptomatic	Over active bladder (OAB)	Baseline	10mg solifenacin responder	81	Neg	Streptococcus anginosus (20 CFU/ml), Alloscardovia omnicolens (20 CFU/ml), Actinomyces turicensis (10 CFU/ml), Actinomyces urogenitalis (10 CFU/ml)	42.4	Pearce et al 2014, Thomas-White et al 2015
ERR1203665 [https://www.ebi.ac.uk/ena/data/view/ERR1203665]	Varibaculum cambriense	UMB0796	OAB041	Symptomatic	Over active bladder (OAB)	4 week timepoint	solifenacin non-responder	54	Neg	Aerococcus urinae (>10,000 CFU/ml), Staphylococcus hominis (50 CFU/ml), Staphylococcus simulans (80 CFU/ml), Corynebacterium freneyi (20 CFU/ml), Corynebacterium tuscaniense (30 CFU/ml), Lactobacillus fermentum (>10,000 CFU/ml), Escherichia coli (100 CFU/ml), Oligella urethralis (60 CFU/ml), Micrococcus luteus (40 CFU/ml), Corynebacterium urealyticum (20 CFU/ml), Facklamia hominis (120 CFU/ml), C…	56	Pearce et al 2014, Thomas-White et al 2015
ERR1203667 [https://www.ebi.ac.uk/ena/data/view/ERR1203667]	Enterobacter asburiae	UMB0660	OAB062	Symptomatic	Over active bladder (OAB)	Baseline	10mg solifenacin responder	57	Pos - 8,000 col/ml Enterobacter cloacae	Enterobacter cloacae (60 CFU/ml), Enterobacter absuriae (30 CFU/ml), Lactobacillus iners (100 CFU/ml), Gardnerella species (1,000 CFU/ml), Gardnerella vaginalis (1,000 CFU/ml), Enterobacter ludwigii (170 CFU/ml)	36	Pearce et al 2014, Thomas-White et al 2015
ERR1203669 [https://www.ebi.ac.uk/ena/data/view/ERR1203669]	Lactobacillus jensenii	UMB0077	OAB021	Symptomatic	Over active bladder (OAB)	Baseline	5mg solifenacin responder	35	Neg	Lactobacillus jensenii (140 CFU/ml), Gardnerella vaginalis (40 CFU/ml), Lactobacillus iners (120 CFU/ml)	92.8	Pearce et al 2014, Thomas-White et al 2015
ERR1203670 [https://www.ebi.ac.uk/ena/data/view/ERR1203670]	Actinomyces naeslundii	UMB0181	OAB035	Symptomatic	Over active bladder (OAB)	Baseline	solifenacin non-responder	49	Neg	Streptococcus parasanguinis (20 CFU/ml), Actinomyces odontolyticus (15 CFU/ml), Lactobacillus gasseri (67 CF/ml), Actinomyces oris (30 CFU/ml), Actinobaculum schaalii (10 CFU/ml), Corynebacterium lipophile_group (10 CFU/ml), Streptococcus gordonii (10 CFU/ml), Corynebacteirum matruchotii (10 CFU/ml), Streptococcus pneumoniae/mitis/oralis (15 CFU/ml), Streptococcus anginosus (10 CFU/ml), Streptoco…	70.4	Pearce et al 2014, Thomas-White et al 2015
ERR1203676 [https://www.ebi.ac.uk/ena/data/view/ERR1203676]	Actinomyces naeslundii	UMB0183	OAB035	Symptomatic	Over active bladder (OAB)	Baseline	solifenacin non-responder	49	Neg	Streptococcus parasanguinis (20 CFU/ml), Actinomyces odontolyticus (15 CFU/ml), Lactobacillus gasseri (67 CF/ml), Actinomyces oris (30 CFU/ml), Actinobaculum schaalii (10 CFU/ml), Corynebacterium lipophile_group (10 CFU/ml), Streptococcus gordonii (10 CFU/ml), Corynebacteirum matruchotii (10 CFU/ml), Streptococcus pneumoniae/mitis/oralis (15 CFU/ml), Streptococcus anginosus (10 CFU/ml), Streptoco…	70.4	Pearce et al 2014, Thomas-White et al 2015
ERR1939892 [https://www.ebi.ac.uk/ena/data/view/ERR1939892]	Staphylococcus warneri	UMB0017	C018	Asymptomatic	Control	Baseline	N/A	51	Neg	Streptococcus anginosus (10 CFU/ml), Bifidobacterium dentum (10 CFU/ml)	99.2	Pearce et al 2014, Thomas-White et al 2015
ERR1939893 [https://www.ebi.ac.uk/ena/data/view/ERR1939893]	Lactobacillus iners	UMB0057	C053	Asymptomatic	Control	Baseline	N/A	27	Neg	Lactobacillus gasseri (40 CFU/ml), Streptococcus anginosus (20 CFU/ml), Lactobacillus iners	97.6	Pearce et al 2014, Thomas-White et al 2015
ERR1939894 [https://www.ebi.ac.uk/ena/data/view/ERR1939894]	Streptococcus agalactiae	UMB0799	C033	Asymptomatic	Control	Baseline	N/A	52	Pos - >100,000 col/ml E. coli	Escherichia coli (>100,000 CFU/ml), Streptococcus agalactiae (500 CFU/ml), Streptococcus mitis (1,000 CFU/ml)	98.4	Pearce et al 2014, Thomas-White et al 2015
ERR1939895 [https://www.ebi.ac.uk/ena/data/view/ERR1939895]	Gardnerella vaginalis	UMB0769	OAB041	Symptomatic	Over active bladder (OAB)	4 week timepoint	solifenacin non-responder	54	Neg	Aerococcus urinae (>10,000 CFU/ml), Staphylococcus hominis (50 CFU/ml), Staphylococcus simulans (80 CFU/ml), Corynebacterium freneyi (20 CFU/ml), Corynebacterium tuscaniense (30 CFU/ml), Lactobacillus fermentum (>10,000 CFU/ml), Escherichia coli (100 CFU/ml), Oligella urethralis (60 CFU/ml), Micrococcus luteus (40 CFU/ml), Corynebacterium urealyticum (20 CFU/ml), Facklamia hominis (120 CFU/ml), C…	56	Pearce et al 2014, Thomas-White et al 2015
ERR1939897 [https://www.ebi.ac.uk/ena/data/view/ERR1939897]	Gardnerella vaginalis	UMB0358	OAB049	Symptomatic	Over active bladder (OAB)	Baseline	5mg solifenacin responder	46	Neg	Oligella urethralis (20 CFU/ml), Corynebacterium coyleae (20 CFU/ml), Corynebacterium riegelii (10 CFU/ml), Gardnerella vaginalis (400 CFU/ml), Arthrobacter cumminsii (20 CFU/ml), Facklamia hominis (10 CFU/ml), Peptoniphilus harei (20 CFU/ml), Actinobaculum urinale (20 CFU/ml), Lactobacillus gasseri (200 CFU/ml), Actinomyces urogentialis (10 CFU/ml), Unknown #1- Gram + Short Rod (30 CFU/ml), Cory…	10.4	Pearce et al 2014, Thomas-White et al 2015
ERR1939898 [https://www.ebi.ac.uk/ena/data/view/ERR1939898]	Corynebacterium matruchotii	UMB0184	OAB035	Symptomatic	Over active bladder (OAB)	Baseline	solifenacin non-responder	49	Neg	Streptococcus parasanguinis (20 CFU/ml), Actinomyces odontolyticus (15 CFU/ml), Lactobacillus gasseri (67 CF/ml), Actinomyces oris (30 CFU/ml), Actinobaculum schaalii (10 CFU/ml), Corynebacterium lipophile_group (10 CFU/ml), Streptococcus gordonii (10 CFU/ml), Corynebacteirum matruchotii (10 CFU/ml), Streptococcus pneumoniae/mitis/oralis (15 CFU/ml), Streptococcus anginosus (10 CFU/ml), Streptoco…	70.4	Pearce et al 2014, Thomas-White et al 2015
ERR1939899 [https://www.ebi.ac.uk/ena/data/view/ERR1939899]	Corynebacterium sp.	UMB0489	OAB045	Symptomatic	Over active bladder (OAB)	12 week timepoint	5mg solifenacin responder	61	Neg	Lactobacillus johnsonii (600 CFU/ml), Streptococcus agalactiae (10 CFU/ml), Corynebacterium imitans (80 CFU/ml), Streptococcus anginosus (70 CFU/ml), Actinomyces neuii (30 CFU/ml), Staphylococcus epidermidis (20 CFU/ml), Staphylocccus hominis (20 CFU/ml), Streptococcus pneumoniae (80 CFU/ml), Gardnerella vaginalis (>1,000 CFU/ml), Aerococcus urinae (30 CFU/ml), Dermabacter hominis (50 CFU/ml), Co…	84	Pearce et al 2014, Thomas-White et al 2015
ERR1939900 [https://www.ebi.ac.uk/ena/data/view/ERR1939900]	Lactobacillus jensenii	UMB0021	C019	Asymptomatic	Control	Baseline	N/A	41	Neg	Staphylococcus warneri (1000 CFU/ml), Lactobacillus jensenii (300 CFU/ml), Micrococcus luteus (10 CFU/ml), Streptococcus pneumoniae/mitis/oralis (50 CFU/ml), Streptocccus sanguinis (10 CFU/ml), Rothia mucilaginosa (20 CFU/ml), Neisseria perflava (20 CFU/ml), Streptocccus salivarius (20 CFU/ml), Actinomyces odontolyticus (10 CFU/ml), Lactobacillus crispatus (100 CFU/ml), Enterococcus faecalis (10 …	100	Pearce et al 2014, Thomas-White et al 2015
ERR1939901 [https://www.ebi.ac.uk/ena/data/view/ERR1939901]	Streptococcus mitis	UMB0058	C054	Asymptomatic	Control	Baseline	N/A	67	Neg	Streptococcus mitis	99.2	Pearce et al 2014, Thomas-White et al 2015
ERR1939902 [https://www.ebi.ac.uk/ena/data/view/ERR1939902]	Streptococcus mitis	UMB0829	C033	Asymptomatic	Control	Baseline	N/A	52	Pos - >100,000 col/ml E. coli	Escherichia coli (>100,000 CFU/ml), Streptococcus agalactiae (500 CFU/ml), Streptococcus mitis (1,000 CFU/ml)	98.4	Pearce et al 2014, Thomas-White et al 2015
ERR1939904 [https://www.ebi.ac.uk/ena/data/view/ERR1939904]	Gardnerella vaginalis	UMB0540	OAB060	Symptomatic	Over active bladder (OAB)	4 week timepoint	10mg solifenacin responder	59	Pos - 80,000 col/ml E. coli	Escherichia coli (>100,000 CFU/ml), Gardnerella vaginalis (540 CFU/ml)	64	Pearce et al 2014, Thomas-White et al 2015
ERR1939905 [https://www.ebi.ac.uk/ena/data/view/ERR1939905]	Bifidobacterium bifidum	UMB0001	C008	Asymptomatic	Control	Baseline	N/A	66	Neg	Lactobacillus gasseri (750 CFU/ml), Lactobacillus delbrueckii (70 CFU/ml), Bifidobacterium breve (500 CFU/ml), Streptococcus vestibularis (250 CFU/ml), Bifidobacterium bifidum (80 CFU/ml), Lactobacillus rhamnosus (THIO broth)	94.4	Pearce et al 2014, Thomas-White et al 2015
ERR1939906 [https://www.ebi.ac.uk/ena/data/view/ERR1939906]	Streptococcus gordonii	UMB0193	C008	Asymptomatic	Control	Baseline	N/A	66	Neg	Lactobacillus gasseri (750 CFU/ml), Lactobacillus delbrueckii (70 CFU/ml), Bifidobacterium breve (500 CFU/ml), Streptococcus vestibularis (250 CFU/ml), Bifidobacterium bifidum (80 CFU/ml), Lactobacillus rhamnosus (THIO broth)	94.4	Pearce et al 2014, Thomas-White et al 2015
ERR1939907 [https://www.ebi.ac.uk/ena/data/view/ERR1939907]	Lactobacillus johnsonii	UMB0507	OAB049	Symptomatic	Over active bladder (OAB)	12 week timepoint	5mg solifenacin responder	46	Neg	Lactobacillus gasseri (350 CFU/ml), Gardnerella vaginalis (400 CFU/ml), Lactobacillus johnsonii (120 CFU/ml)	97.6	Pearce et al 2014, Thomas-White et al 2015
ERR1939909 [https://www.ebi.ac.uk/ena/data/view/ERR1939909]	Aerococcus urinae	UMB0611	C03	Asymptomatic	Control	Baseline	N/A	51	Neg	Aerococcus urinae(20 CFU/ml), Streptococcus oralis (30 CFU/ml), Lactobacillus gasseri (20 CFU/ml)	N/A	In preparation
ERR1939910 [https://www.ebi.ac.uk/ena/data/view/ERR1939910]	Actinomyces neuii	UMB0889	C033	Asymptomatic	Control	Baseline	N/A	52	Pos - >100,000 col/ml E. coli	Escherichia coli (>100,000 CFU/ml), Streptococcus agalactiae (500 CFU/ml), Streptococcus mitis (1,000 CFU/ml)	98.4	Pearce et al 2014, Thomas-White et al 2015
ERR1939912 [https://www.ebi.ac.uk/ena/data/view/ERR1939912]	Gardnerella vaginalis	UMB0558	SUI08	Symptomatic	Stress Urinary Incontinence (SUI)	Baseline	N/A	51	Neg	Gardnerella vaginalis (120 CFU/ml)	N/A	In preparation
ERR1939913 [https://www.ebi.ac.uk/ena/data/view/ERR1939913]	Corynebacterium sp.	UMB0012	C015	Asymptomatic	Control	Baseline	N/A	33	Neg	Lactobacillus crispatus (1012 CFU/ml), Corynebacterium turburculostearicum (70 CFU/ml)	100	Pearce et al 2014, Thomas-White et al 2015
ERR1939914 [https://www.ebi.ac.uk/ena/data/view/ERR1939914]	Propionibacterium avidum	UMB0212	OAB018	Symptomatic	Over active bladder (OAB)	12 week timepoint	5mg solifenacin responder	41	>100,000 colonies/ml Enterococcus	Enterococcus faecalis (>10,000 CFU/ml), Escherichia coli (1,000 CFU/ml), Staphylococcus epidermidis (500 CFU/ml), Streptococcus parasanguinis (400 CFU/ml), Neisseria subflava (500 CFU/ml), Corynebacterium amycolatum (30 CFU/ml), Candida glabrata (100 CFU/ml), Lactobacillus jensenii (80 CFU/ml), Propionibacterium avidum (100 CFU/ml), Propionibacterium acnes (100 CFU/ml), Anaerococcus vaginalis (47…	94.4	Pearce et al 2014, Thomas-White et al 2015
ERR1939915 [https://www.ebi.ac.uk/ena/data/view/ERR1939915]	Staphylococcus saprophyticus	UMB0646	OAB032	Symptomatic	Over active bladder (OAB)	12 week timepoint	5mg solifenacin responder	49	Neg	Lactobacillus iners (>100,000 CFU/ml), Staphylococcus epidermidis (30 CFU/ml), Staphylococcus saprophyticus (10 CFU/ml), Propionibacterium acnes (80 CFU/ml)	84	Pearce et al 2014, Thomas-White et al 2015
ERR1939916 [https://www.ebi.ac.uk/ena/data/view/ERR1939916]	Staphylococcus warneri	UMB0026	C019	Asymptomatic	Control	Baseline	N/A	41	Neg	Staphylococcus warneri (1000 CFU/ml), Lactobacillus jensenii (300 CFU/ml), Micrococcus luteus (10 CFU/ml), Streptococcus pneumoniae/mitis/oralis (50 CFU/ml), Streptocccus sanguinis (10 CFU/ml), Rothia mucilaginosa (20 CFU/ml), Neisseria perflava (20 CFU/ml), Streptocccus salivarius (20 CFU/ml), Actinomyces odontolyticus (10 CFU/ml), Lactobacillus crispatus (100 CFU/ml), Enterococcus faecalis (10 …	100	Pearce et al 2014, Thomas-White et al 2015
ERR1939917 [https://www.ebi.ac.uk/ena/data/view/ERR1939917]	Enterococcus faecalis	UMB0722	C02	Asymptomatic	Control	Baseline	N/A	90	Neg	Staphylococcus epidermidis (20 CFU/ml), Actinomyces neuii (100 CFU/ml), Lactobacillus gasseri (200 CFU/ml), Alloscardovia omnicolens (20 CFU/ml), Aerococcus urinae (10 CFU/ml), Enterococcus faecalis (10 CFU/ml), Streptococcus anginosus (10 CFU/ml), Eschericia coli (10 CFU/ml)	N/A	In preparation
ERR1939920 [https://www.ebi.ac.uk/ena/data/view/ERR1939920]	Gardnerella vaginalis	UMB0663	OAB062	Symptomatic	Over active bladder (OAB)	Baseline	10mg solifenacin responder	57	Pos - 8,000 col/ml Enterobacter cloacae	Enterobacter cloacae (60 CFU/ml), Enterobacter absuriae (30 CFU/ml), Lactobacillus iners (100 CFU/ml), Gardnerella species (1,000 CFU/ml), Gardnerella vaginalis (1,000 CFU/ml), Enterobacter ludwigii (170 CFU/ml)	36	Pearce et al 2014, Thomas-White et al 2015
ERR1939921 [https://www.ebi.ac.uk/ena/data/view/ERR1939921]	Streptococcus salivarius	UMB0027	C019	Asymptomatic	Control	Baseline	N/A	41	Neg	Staphylococcus warneri (1000 CFU/ml), Lactobacillus jensenii (300 CFU/ml), Micrococcus luteus (10 CFU/ml), Streptococcus pneumoniae/mitis/oralis (50 CFU/ml), Streptocccus sanguinis (10 CFU/ml), Rothia mucilaginosa (20 CFU/ml), Neisseria perflava (20 CFU/ml), Streptocccus salivarius (20 CFU/ml), Actinomyces odontolyticus (10 CFU/ml), Lactobacillus crispatus (100 CFU/ml), Enterococcus faecalis (10 …	100	Pearce et al 2014, Thomas-White et al 2015
ERR1939922 [https://www.ebi.ac.uk/ena/data/view/ERR1939922]	Staphylococcus simulans	UMB0214	OAB018	Symptomatic	Over active bladder (OAB)	12 week timepoint	5mg solifenacin responder	41	>100,000 colonies/ml Enterococcus	Enterococcus faecalis (>10,000 CFU/ml), Escherichia coli (1,000 CFU/ml), Staphylococcus epidermidis (500 CFU/ml), Streptococcus parasanguinis (400 CFU/ml), Neisseria subflava (500 CFU/ml), Corynebacterium amycolatum (30 CFU/ml), Candida glabrata (100 CFU/ml), Lactobacillus jensenii (80 CFU/ml), Propionibacterium avidum (100 CFU/ml), Propionibacterium acnes (100 CFU/ml), Anaerococcus vaginalis (47…	94.4	Pearce et al 2014, Thomas-White et al 2015
ERR1939923 [https://www.ebi.ac.uk/ena/data/view/ERR1939923]	Enterobacter cloacae	UMB0661	OAB062	Symptomatic	Over active bladder (OAB)	Baseline	10mg solifenacin responder	57	Pos - 8,000 col/ml Enterobacter cloacae	Enterobacter cloacae (60 CFU/ml), Enterobacter absuriae (30 CFU/ml), Lactobacillus iners (100 CFU/ml), Gardnerella species (1,000 CFU/ml), Gardnerella vaginalis (1,000 CFU/ml), Enterobacter ludwigii (170 CFU/ml)	36	Pearce et al 2014, Thomas-White et al 2015
ERR1939924 [https://www.ebi.ac.uk/ena/data/view/ERR1939924]	Micrococcus luteus	UMB0038	C029	Asymptomatic	Control	Baseline	N/A	35	Neg	Lactobacillus jensenii (10 CFU/ml), Micrococcus luteus (10 CFU/ml), Staphylococcus epidermidis (10 CFU/ml)	95.2	Pearce et al 2014, Thomas-White et al 2015
ERR1939927 [https://www.ebi.ac.uk/ena/data/view/ERR1939927]	Gardnerella vaginalis	UMB1414	SS151	Symptomatic	Diabetic (voided urine)	Baseline	N/A		N/A	Staphylococcus epidermidis, Streptococcus anginosus, Gardnerella sp., Lactobacillus iners, Gardnerella vaginalis, Corynebacterium coyleae, Corynebacterium amycolatum, Enterococcus faecalis, Corynebacterium aurimucosum, Corynebacterium tuscaniense	N/A	In preparation
ERR1939928 [https://www.ebi.ac.uk/ena/data/view/ERR1939928]	Lactobacillus gasseri	UMB0670	OAB052	Symptomatic	Over active bladder (OAB)	Baseline	N/A	61	Neg	Lactobacillus gasseri (600 CFU/ml), Aerococcus urinae (10 CFU/ml), Gardnerella vaginalis (700 CFU/ml), Actinomyces neuii (10 CFU/ml), Corynebacterium urealyticum (10 CFU/ml), Lactobacillus iners (50 CFU/ml), Unknown #1-Gram + Rods (1,000 CFU/ml)	39.2	Pearce et al 2014, Thomas-White et al 2015
ERR1939929 [https://www.ebi.ac.uk/ena/data/view/ERR1939929]	Streptococcus sanguinis	UMB0028	C019	Asymptomatic	Control	Baseline	N/A	41	Neg	Staphylococcus warneri (1000 CFU/ml), Lactobacillus jensenii (300 CFU/ml), Micrococcus luteus (10 CFU/ml), Streptococcus pneumoniae/mitis/oralis (50 CFU/ml), Streptocccus sanguinis (10 CFU/ml), Rothia mucilaginosa (20 CFU/ml), Neisseria perflava (20 CFU/ml), Streptocccus salivarius (20 CFU/ml), Actinomyces odontolyticus (10 CFU/ml), Lactobacillus crispatus (100 CFU/ml), Enterococcus faecalis (10 …	100	Pearce et al 2014, Thomas-White et al 2015
ERR1939930 [https://www.ebi.ac.uk/ena/data/view/ERR1939930]	Streptococcus parasanguinis	UMB0216	OAB018	Symptomatic	Over active bladder (OAB)	12 week timepoint	5mg solifenacin responder	41	>100,000 colonies/ml Enterococcus	Enterococcus faecalis (>10,000 CFU/ml), Escherichia coli (1,000 CFU/ml), Staphylococcus epidermidis (500 CFU/ml), Streptococcus parasanguinis (400 CFU/ml), Neisseria subflava (500 CFU/ml), Corynebacterium amycolatum (30 CFU/ml), Candida glabrata (100 CFU/ml), Lactobacillus jensenii (80 CFU/ml), Propionibacterium avidum (100 CFU/ml), Propionibacterium acnes (100 CFU/ml), Anaerococcus vaginalis (47…	94.4	Pearce et al 2014, Thomas-White et al 2015
ERR1939931 [https://www.ebi.ac.uk/ena/data/view/ERR1939931]	Lactobacillus pontis	UMB0683	OAB017	Symptomatic	Over active bladder (OAB)	4 week timepoint	5mg solifenacin responder	55	Neg	Bifidobacterium bifidum (500 CFU/ml), Bifidobacterium breve (>1000 CFU/ml), Gardnerella vaginalis (>1000 CFU/ml), Lactobacillus pontis (325 CFU/mL), Streptococcus anginosus (135 CFU/ml), Streptococcus constellatus (20 CFU/ml)	100	Pearce et al 2014, Thomas-White et al 2024
ERR1939933 [https://www.ebi.ac.uk/ena/data/view/ERR1939933]	Lactobacillus iners	UMB1051	C020	Asymptomatic	Control	Baseline	N/A	53	Neg	Lactobacillus iners (500 CFU/ml), Gardnerella vaginalis (500 CFU/ml)	N/A	In preparation
ERR1939936 [https://www.ebi.ac.uk/ena/data/view/ERR1939936]	Lactobacillus gasseri	UMB0045	C037	Asymptomatic	Control	Baseline	N/A	56	Neg	Lactobacillus jensenii (1,000 CFU/ml), Lactobacillus crispatus (100,000 CFU/ml), Lactobacillus iners (100,000 CFU/ml), Corynebacterium amycolatum (10 CFU/ml), Corynebacterium aurimucosum (20 CFU/ml), Lactobacillus gasseri (1,000 CFU/ml)	98.4	Pearce et al 2014, Thomas-White et al 2015
ERR1939938 [https://www.ebi.ac.uk/ena/data/view/ERR1939938]	Enterobacter cloacae	UMB0819	OAB062	Symptomatic	Over active bladder (OAB)	Baseline	10mg solifenacin responder	57	Pos - 8,000 col/ml Enterobacter cloacae	Enterobacter cloacae (60 CFU/ml), Enterobacter absuriae (30 CFU/ml), Lactobacillus iners (100 CFU/ml), Gardnerella species (1,000 CFU/ml), Gardnerella vaginalis (1,000 CFU/ml), Enterobacter ludwigii (170 CFU/ml)	36	Pearce et al 2014, Thomas-White et al 2015
ERR1939939 [https://www.ebi.ac.uk/ena/data/view/ERR1939939]	Corynebacterium aurimucosum	UMB0043	C037	Asymptomatic	Control	Baseline	N/A	56	Neg	Lactobacillus jensenii (1,000 CFU/ml), Lactobacillus crispatus (100,000 CFU/ml), Lactobacillus iners (100,000 CFU/ml), Corynebacterium amycolatum (10 CFU/ml), Corynebacterium aurimucosum (20 CFU/ml), Lactobacillus gasseri (1,000 CFU/ml)	98.4	Pearce et al 2014, Thomas-White et al 2015
ERR1939940 [https://www.ebi.ac.uk/ena/data/view/ERR1939940]	Actinomyces naeslundii	UMB0731	C056	Asymptomatic	Control	Baseline	N/A	46	Neg	Escherichia coli (20 CFU/ml), Streptococcus equinis (80 CFU/ml), Actinomyces naeslundii (200 CFU/ml), Lactobacillus iners (500 CFU/ml), Corynebacterium tuscaniense (10 CFU/ml), Lactobacillus gasseri (80 CFU/ml)	100	Pearce et al 2014, Thomas-White et al 2015
ERR1939941 [https://www.ebi.ac.uk/ena/data/view/ERR1939941]	Streptococcus mitis	UMB1341	C28	Asymptomatic	Control	Baseline	N/A	42	Neg	Streptococcus mitis (20 CFU/ml)	N/A	In preparation
ERR1939942 [https://www.ebi.ac.uk/ena/data/view/ERR1939942]	Gardnerella vaginalis	UMB1642	C42	Asymptomatic	Control	Baseline	N/A	28	Neg	Enterococcus faecalis (10 CFU/ml), Gardnerella species (10,000 CFU/ml), Streptococcus anginosus (10 CFU/ml), Lactobacillus iners (>100,000 CFU/ml)	N/A	In preparation
ERR1939943 [https://www.ebi.ac.uk/ena/data/view/ERR1939943]	Gardnerella vaginalis	UMB0770	OAB049	Symptomatic	Over active bladder (OAB)	4 week timepoint	5mg solifenacin responder	46	Neg	Unknown #1-Gram + Cocci Clusters (10 CFu/ml), Gardnerella vaginalis (800 CFU/ml), Streptococcus anginosus (20 CFU/ml), Actinomyces turicensis (10 CFU/ml), Lactobacillus gasseri (700 CFU/ml)	97.6	Pearce et al 2014, Thomas-White et al 2015
ERR1939944 [https://www.ebi.ac.uk/ena/data/view/ERR1939944]	Streptococcus agalactiae	UMB0049	C047	Asymptomatic	Control	Baseline	N/A	66	Neg	Streptococcus agalactiae (1000 CFU/ml)	98.4	Pearce et al 2014, Thomas-White et al 2015
ERR1939945 [https://www.ebi.ac.uk/ena/data/view/ERR1939945]	Corynebacterium riegelii	UMB0243	OAB039	Symptomatic	Over active bladder (OAB)	Baseline	solifenacin non-responder	68	Neg	Staphylococcus simulans (10 CFU/ml), Corynebacterium coyleae (10 CFU/ml), Actinomyces urogenitalis (60 CFU/ml), Streptococcus anginosus (20 CFU/ml), Aerococcus urinae (50 CFU/ml), Aerococcus viridans (10 CFU/ml), Corynebacterium riegelii (30 CFU/ml), Actinobaculum schaalii (540 CFU/ml), Lactobacillus gasseri (500 CFU/ml), Trueperella bernardiae (10 CFU/ml), Corynebacterium amycolatum (10 CFU/ml),…	64.8	Pearce et al 2014, Thomas-White et al 2015
ERR1939946 [https://www.ebi.ac.uk/ena/data/view/ERR1939946]	Staphylococcus pettenkoferi	UMB0834	MUM_17	Asymptomatic	Pregnant Woman	Collected at GA=37w3d	N/A	23	Neg	Corynebacterium sundivallense (10 CFU/ml), Corynebacterium tuberculostericum (20 CFU/ml), Gardnerella vaginalis (10 CFU/ml), Lactobacillus crispatus (100 CFU/ml), Lactobacillus gasseri (100 CFU/ml), Staphylococcus epidermidis (20 CFU/ml), Staphylococcus haemolyticus (30 CFU/ml), Staphylococcus hominis (10 CFU/ml), Staphylococcus pettenkoferi (10 CFU/ml)	N/A	Jacobs et al 2017
ERR1939947 [https://www.ebi.ac.uk/ena/data/view/ERR1939947]	Enterococcus faecalis	UMB0048	C041	Asymptomatic	Control	Baseline	N/A	35	Neg	Enterococus faecalis (10 CFU/ml)	94.4	Pearce et al 2014, Thomas-White et al 2015
ERR1939948 [https://www.ebi.ac.uk/ena/data/view/ERR1939948]	Streptococcus equinus	UMB0733	C056	Asymptomatic	Control	Baseline	N/A	46	Neg	Escherichia coli (20 CFU/ml), Streptococcus equinis (80 CFU/ml), Actinomyces naeslundii (200 CFU/ml), Lactobacillus iners (500 CFU/ml), Corynebacterium tuscaniense (10 CFU/ml), Lactobacillus gasseri (80 CFU/ml)	100	Pearce et al 2014, Thomas-White et al 2015
ERR1939950 [https://www.ebi.ac.uk/ena/data/view/ERR1939950]	Gardnerella vaginalis	UMB1686	SS165	Symptomatic	Diabetic (voided urine)	Baseline	N/A		N/A	Corynebacterium coyleae, Corynebacterium amycolatum, Staphylococcus aureus, Staphylococcus capitis, Streptococcus anginosus, Gardnerella sp., Lactobacillus iners, Brevibacterium paucivorans, Gardnerella vaginalis, Unknown	N/A	In preparation
ERR1939951 [https://www.ebi.ac.uk/ena/data/view/ERR1939951]	Gardnerella vaginalis	UMB0775	SUI12	Symptomatic	Stress Urinary Incontinence (SUI)	Baseline	N/A	34	Neg	Lactobacillus jensenii (200 CFU/ml), Gardnerella vaginalis (200 CFU/ml), Lactobacillus iners (200 CFU/ml)	N/A	In preparation
ERR1939952 [https://www.ebi.ac.uk/ena/data/view/ERR1939952]	Staphylococcus hominis	UMB0272	OAB041	Symptomatic	Over active bladder (OAB)	Baseline	solifenacin non-responder	54	Neg	Staphylococcus hominis (10 CFU/ml), Gardnerella sp. (10 CFU/ml), Aerococcus urinae (30 CFU/ml), Corynebacterium coyleae (10 CFU/ml), Staphylococcus simulans (10 CFU/ml), Corynebacterium riegelii (20 CFU/ml), Corynebacterium afermentans (20 CFU/ml)	31.2	Pearce et al 2014, Thomas-White et al 2015
ERR1939954 [https://www.ebi.ac.uk/ena/data/view/ERR1939954]	Streptococcus salivarius	UMB0051	C038	Asymptomatic	Control	Baseline	N/A	81	Neg	Streptococcus anginosus (10 CFU/ml), Streptococcus salivarius (10 CFU/ml)	100	Pearce et al 2014, Thomas-White et al 2015
ERR1939955 [https://www.ebi.ac.uk/ena/data/view/ERR1939955]	Streptococcus agalactiae	UMB0767	C032	Asymptomatic	Control	Baseline	N/A	47	Neg	Streptococcus agalactiae (20 CFU/ml), Bifidobacterium breve (10 CFU/ml)	100	Pearce et al 2014, Thomas-White et al 2015
ERR1939956 [https://www.ebi.ac.uk/ena/data/view/ERR1939956]	Lactobacillus crispatus	UMB1398	C33	Asymptomatic	Control	Baseline	N/A	42	Neg	Lactobacillus gasseri (10 CFU/ml), Lactobacillus crispatus (10 CFU/ml), Lactobacillus jensenii (10 CFU/ml), Micrococcus luteus (20 CFU/ml)	N/A	In preparation
ERR1939958 [https://www.ebi.ac.uk/ena/data/view/ERR1939958]	Gardnerella vaginalis	UMB0830	MUM_12	Asymptomatic	Pregnant Woman	Collected at GA=34w4d	N/A	39	Neg	Streptococcus pneumoniae/mitis/oralis (1100 CFU/ml), Lactobacillus iners (1800 CFU/ml), Gardnerella vaginalis (1000 CFU/ml)	N/A	Jacobs et al 2017
ERR1939959 [https://www.ebi.ac.uk/ena/data/view/ERR1939959]	Streptococcus mitis	UMB0079	OAB022	Symptomatic	Over active bladder (OAB)	Baseline	10mg solifenacin responder	69	Neg	Streptococcus anginosus (300 CFU/ml), Streptococcus pneumoniae/mitis/oralis (300 CFU/ml)	87.2	Pearce et al 2014, Thomas-White et al 2015
ERR1939961 [https://www.ebi.ac.uk/ena/data/view/ERR1939961]	Alloscardovia omnicolens	UMB0006	C009	Asymptomatic	Control	Baseline	N/A	62	Neg	Alloscardovia omnicolens (25 CFU/ml)	96.8	Pearce et al 2014, Thomas-White et al 2015
ERR1939962 [https://www.ebi.ac.uk/ena/data/view/ERR1939962]	Lactobacillus crispatus	UMB0054	C046	Asymptomatic	Control	Baseline	N/A	40	Neg	Lactobacillus crispatus (50 CFU/ml), Lactobacillus jensenii (10 CFU/ml)	100	Pearce et al 2014, Thomas-White et al 2015
ERR1939965 [https://www.ebi.ac.uk/ena/data/view/ERR1939965]	Gardnerella vaginalis	UMB0833	MUM_19	Asymptomatic	Pregnant Woman	Collected at GA=39w1d	N/A	22	Neg	Aerococcus christensenii (100 CFU/ml), Enterococcus faeaclis (10 CFU/ml), Gardnerella vaginalis (1000 CFU/ml), Lactobacillus iners (300 CFU/ml), Strepcococcus anginosus (10 CFU/ml	N/A	Jacobs et al 2017
ERR1939967 [https://www.ebi.ac.uk/ena/data/view/ERR1939967]	Oligella urethralis	UMB0345	OAB048	Symptomatic	Over active bladder (OAB)	Baseline	N/A	60	Neg	Corynebacterium riegelii (10 CFU/ml), Oligella urethralis (10 CFU/ml), Corynebacterium lipophile group F1 (10 CFU/ml), Actinomyces turicensis (10 CFU/ml), Streptococcus sanguinis (10 CFU/ml), Corynebacterium coyleae (10 CFU/ml), Corynebacterium aurimucosum (10 CFU/ml), Aerococcus urinae (10 CFU/ml), Facklamia hominis (70 CFU/ml), Proprionimicrobium lymphophilum (20 CFU/ml), Corynebacterium amycol…	56	Pearce et al 2014, Thomas-White et al 2015
ERR1939969 [https://www.ebi.ac.uk/ena/data/view/ERR1939969]	Lactobacillus gasseri	UMB0056	C053	Asymptomatic	Control	Baseline	N/A	27	Neg	Lactobacillus gasseri (40 CFU/ml), Streptococcus anginosus (20 CFU/ml), Lactobacillus iners	97.6	Pearce et al 2014, Thomas-White et al 2015
ERR1939970 [https://www.ebi.ac.uk/ena/data/view/ERR1939970]	Corynebacterium tuscaniense	UMB0792	C056	Asymptomatic	Control	Baseline	N/A	46	Neg	Escherichia coli (20 CFU/ml), Streptococcus equinis (80 CFU/ml), Actinomyces naeslundii (200 CFU/ml), Lactobacillus iners (500 CFU/ml), Corynebacterium tuscaniense (10 CFU/ml), Lactobacillus gasseri (80 CFU/ml)	100	Pearce et al 2014, Thomas-White et al 2015
ERR1939971 [https://www.ebi.ac.uk/ena/data/view/ERR1939971]	Gardnerella vaginalis	UMB1428	C040	Asymptomatic	Control	Baseline	N/A	62	Neg	Gardnerella vaginalis (10 CFU/ml)	98.4	Pearce et al 2014, Thomas-White et al 2015
ERR2097819 [https://www.ebi.ac.uk/ena/data/view/ERR2097819]	Escherichia coli	UMB0727	C02	Asymptomatic	Control	Baseline	N/A	90	Neg	Staphylococcus epidermidis (20 CFU/ml), Actinomyces neuii (100 CFU/ml), Lactobacillus gasseri (200 CFU/ml), Alloscardovia omnicolens (20 CFU/ml), Aerococcus urinae (10 CFU/ml), Enterococcus faecalis (10 CFU/ml), Streptococcus anginosus (10 CFU/ml), Eschericia coli (10 CFU/ml)	N/A	In preparation
ERR2097820 [https://www.ebi.ac.uk/ena/data/view/ERR2097820]	Aerococcus urinae	UMB0072	OAB015	Symptomatic	Over active bladder (OAB)	4 week timepoint	solifenacin non-responder	76	Pos - >100,000 Aerococcus urinae	Aerococcus urinae (>10000 CFU/ml), Bifidobacterium longum (70 CFU/ml), Bifidobacterium dentum (THIO broth), Peptoniphilus harei (40 CFU/ml)	88.8	Pearce et al 2014, Thomas-White et al 2017
ERR2097821 [https://www.ebi.ac.uk/ena/data/view/ERR2097821]	Bifidobacterium longum	UMB0788	C027	Asymptomatic	Control	Baseline	N/A	35	Neg	Streptococcus agalactiae (50 CFU/ml), Enterococcus faecalis (10 CFU/ml), Bifidobacterium longum (20 CFU/ml)	99.2	Pearce et al 2014, Thomas-White et al 2015
References
Pearce, M.M. et al. The Female Urinary Microbiome: a Comparison of Women with and without Urgency Urinary Incontinence. MBio 5(2014).
Thomas-White, K.J. et al. Incontinence medication response relates to the female urinary microbiota. Int Urogynecol J (2015).
Jacobs, K.M., Thomas-White, K.J., Hilt, E.E., Wolfe, A.J. & Waters, T.P. Microorganisms Identified in the Maternal Bladder: Discovery of the Maternal Bladder Microbiota. AJP Rep 7, e188-e196 (2017).
Dune, T.J. et al. Urinary Symptoms and Their Associations With Urinary Tract Infections in Urogynecologic Patients. Obstet Gynecol 130, 718-725 (2017).
Price, T.K. et al. The Clinical Urine Culture: Enhanced Techniques Improve Detection of Clinically Relevant Microorganisms. J Clin Microbiol 54, 1216-22 (2016).
